# Supplementary material for: A Multichannel Fluorescent Tongue for Amyloid-β Aggregates Detection
Source: Int J Mol Sci. 2022 Nov 23;23(23):14562. doi: 10.3390/ijms232314562 (PMC9739152; doi:10.3390/ijms232314562)
Supplement: Supplementary file 1 [file ijms-23-14562-s001.zip]

Archive with 1 entries (1 files):
- ijms-2002125-supplementary.pdf
